# Supplementary material for: Attention-Deficit/Hyperactivity Disorder Diagnoses in Finland During the COVID-19 Pandemic
Source: JAMA Netw Open. 2024 Jun 27;7(6):e2418204. doi: 10.1001/jamanetworkopen.2024.18204 (PMC11211961; doi:10.1001/jamanetworkopen.2024.18204)
Supplement: Supplement 2. — eTable 1. Study Cohort Characteristics eTable 2. Estimates of the Model Covariates for Each Group From Poisson or Negative Binomial Regression Model eTable 3. The Number of Occupational Health Related New Diagnoses of ADHD and the Proportion From all New Diagnoses of ADHD Between 2020 and 2022 eTable 4. Excessive New Diagnoses of ADHD Related to COVID-19 Pandemic in Finland When Occupational Health–Related Observations are Removed eTable 5. Estimates of the Model Covariates for Each Group From Poisson or Negative Binomial Regression Model When Occupational Health–Related Observations are Removed eTable 6. New Diagnoses of ADHD and Period Prevalence of ADHD Medication Purchase Measured at 3 Time Periods When Occupational Health–Related Observations are Removed eTable 7. Lifetime Prevalence of ADHD and ADHD Medicine Purchase Measured at 3 Time Points When Occupational Health–Related Observations are Removed [file jamanetwopen-e2418204-s002.xlsx]

## Sheet: Table of Contents
This supplemental material has been provided by the authors to give readers additional information about their work.
eTable 1. Study cohort characteristics
eTable 2. Estimates of the model covariates for each group from Poisson or negative binomial regression model
eTable 3. The number of occupational health related new diagnoses of ADHD and the proportion from all new diagnoses of ADHD between 2020 and 2022
eTable 4. Additional new diagnoses of ADHD related to COVID-19 pandemic in Finland when occupational health–related observations are removed
eTable 5. Estimates of the model covariates for each group from Poisson or negative binomial regression model when occupational health–related observations are removed
eTable 6. New diagnoses of ADHD and period prevalence of ADHD medication purchase measured at 3 time periods when occupational health–related observations are removed
eTable 7. Lifetime prevalence of ADHD and ADHD medication purchase measured at 3 time points when occupational health–related observations are removed.

## Sheet: eTable 1
eTable 1. Study cohort characteristics.
	All	Women	Men
Observed people at end of follow-upa, N (%)	5464850 (100.0)	2765993 (50.6)	2698857 (49.4)
Mean age at end of follow-upa (SD)	44.4 (23.6)	45.7 (24.1)	43.1 (23.0)
Observed people during follow-upb, N (%)	5878759 (100.0)	2972680 (50.6)	2906079 (49.4)
Observed person years during follow-upb, Years	229753086	117790036	111963050
Median contributed person yearsb (IQR)	46.6 (26.5-53.5)	47.6 (27.4-53.5)	45.4 (25.7-53.5)
a End of follow-up was June 30th 2022.
b People included in this study were alive at some point during 2015-2020, and earliest health events were recorded in 1969, start of the following period if the person was born before 1969.

## Sheet: eTable 2
eTable 2. Estimates of the model covariates for each group from Poisson or negative binomial regression model.
		0—12 years old		13—20 years old		21—30 years old		31—55 years old		56 and over
sex	Variable	Estimate (95% CI)	P-value	Estimate (95% CI)	P-value	Estimate (95% CI)	P-value	Estimate (95% CI)	P-value	Estimate (95% CI)	P-value
Women	Intercept	-8.70973 (-8.80627—-8.61319)	<0.001	-8.84735 (-8.97919—-8.71551)	<0.001	-9.30807 (-9.47008—-9.14605)	<0.001	-10.17250 (-10.31071—-10.03428)	<0.001	-13.74593 (-14.22158—-13.27029)	<0.001
	February	-0.06798 (-0.17651—0.04056)	0.22	-0.02222 (-0.16878—0.12433)	0.77	0.02945 (-0.15518—0.21408)	0.75	-0.01496 (-0.17027—0.14036)	0.85	0.20672 (-0.26495—0.67840)	0.39
	March	-0.00968 (-0.11703—0.09767)	0.86	-0.00786 (-0.15391—0.13819)	0.92	0.06482 (-0.11909—0.24873)	0.49	0.03745 (-0.11681—0.19171)	0.63	0.15964 (-0.31495—0.63422)	0.51
	April	-0.12164 (-0.23067—-0.01261)	0.03	-0.03382 (-0.17998—0.11235)	0.65	-0.10424 (-0.28999—0.08151)	0.27	-0.07775 (-0.23315—0.07765)	0.33	-0.05282 (-0.54438—0.43873)	0.83
	May	-0.02891 (-0.13605—0.07822)	0.60	-0.06191 (-0.20805—0.08424)	0.41	-0.08012 (-0.26513—0.10488)	0.40	-0.04310 (-0.19758—0.11138)	0.58	0.48845 (0.05122—0.92569)	0.03
	June	-0.32491 (-0.43734—-0.21249)	<0.001	-0.30073 (-0.45019—-0.15128)	<0.001	-0.14018 (-0.32570—0.04533)	0.14	-0.03400 (-0.18797—0.11996)	0.67	0.14222 (-0.32279—0.60724)	0.55
	July	-1.32898 (-1.48409—-1.17387)	<0.001	-1.06409 (-1.24357—-0.88462)	<0.001	-0.74649 (-0.95467—-0.53832)	<0.001	-0.75963 (-0.93826—-0.58100)	<0.001	-0.26694 (-0.83022—0.29634)	0.35
	August	-0.32655 (-0.44462—-0.20848)	<0.001	-0.19740 (-0.35220—-0.04260)	0.01	-0.14232 (-0.33586—0.05122)	0.15	-0.17320 (-0.33662—-0.00977)	0.04	0.04614 (-0.46563—0.55791)	0.86
	September	-0.20014 (-0.31494—-0.08535)	<0.001	-0.02356 (-0.17476—0.12764)	0.76	-0.09724 (-0.28957—0.09509)	0.32	-0.05441 (-0.21517—0.10636)	0.51	0.45188 (-0.01037—0.91413)	0.06
	October	-0.10459 (-0.21709—0.00791)	0.07	-0.03807 (-0.18909—0.11295)	0.62	-0.00169 (-0.19210—0.18873)	0.99	-0.00883 (-0.16843—0.15078)	0.91	0.45235 (-0.00743—0.91213)	0.05
	November	-0.05354 (-0.16479—0.05770)	0.35	0.07807 (-0.07076—0.22691)	0.30	0.07457 (-0.11440—0.26354)	0.44	0.09593 (-0.06167—0.25353)	0.23	0.30874 (-0.16291—0.78039)	0.20
	December	-0.35836 (-0.47594—-0.24079)	<0.001	-0.31197 (-0.46708—-0.15685)	<0.001	-0.21377 (-0.40717—-0.02036)	0.03	-0.15275 (-0.31415—0.00865)	0.06	-0.24153 (-0.78094—0.29788)	0.38
	Year	0.18281 (0.18275—0.18286)	<0.001	0.29316 (0.29308—0.29323)	<0.001	0.25331 (0.25322—0.25340)	<0.001	0.26271 (0.26264—0.26279)	<0.001	0.26378 (0.26353—0.26403)	<0.001
	Pandemic period	0.16276 (0.07770—0.24782)	<0.001	0.19388 (0.08265—0.30511)	<0.001	0.51434 (0.37481—0.65388)	<0.001	0.38036 (0.26358—0.49713)	<0.001	0.31507 (-0.04186—0.67200)	0.08
Men	Intercept	-7.27912 (-7.35115—-7.20710)	<0.001	-8.52621 (-8.62414—-8.42829)	<0.001	-9.22245 (-9.34196—-9.10293)	<0.001	-10.04069 (-10.15911—-9.92226)	<0.001	-13.32626 (-13.79226—-12.86026)	<0.001
	February	-0.07880 (-0.16392—0.00633)	0.07	-0.05392 (-0.16214—0.05429)	0.33	-0.00562 (-0.13810—0.12686)	0.93	-0.15534 (-0.28856—-0.02212)	0.02	-0.02132 (-0.49675—0.45411)	0.93
	March	0.01612 (-0.06834—0.10058)	0.71	-0.00461 (-0.11156—0.10233)	0.93	0.04944 (-0.08166—0.18053)	0.46	0.03026 (-0.09928—0.15981)	0.65	0.01600 (-0.45296—0.48496)	0.95
	April	-0.03733 (-0.12227—0.04761)	0.39	-0.09834 (-0.20711—0.01042)	0.08	-0.13526 (-0.26934—-0.00118)	0.05	-0.22156 (-0.35485—-0.08827)	0.001	0.04165 (-0.41986—0.50315)	0.86
	May	-0.12351 (-0.20895—-0.03808)	0.005	-0.04506 (-0.15235—0.06224)	0.41	-0.03279 (-0.16430—0.09872)	0.63	-0.13424 (-0.26549—-0.00300)	0.04	-0.11683 (-0.59345—0.35979)	0.63
	June	-0.44235 (-0.53032—-0.35438)	<0.001	-0.25450 (-0.36586—-0.14315)	<0.001	-0.13506 (-0.26836—-0.00177)	0.05	-0.12733 (-0.25807—0.00342)	0.06	-0.13873 (-0.61515—0.33768)	0.57
	July	-1.48295 (-1.59221—-1.37368)	<0.001	-1.15243 (-1.30528—-0.99958)	<0.001	-0.73094 (-0.89174—-0.57014)	<0.001	-0.70809 (-0.86202—-0.55417)	<0.001	-0.79393 (-1.43404—-0.15383)	0.02
	August	-0.39893 (-0.48988—-0.30798)	<0.001	-0.18262 (-0.29828—-0.06696)	0.002	-0.17437 (-0.31572—-0.03303)	0.02	-0.13748 (-0.27512—0.00015)	0.05	0.17464 (-0.29812—0.64739)	0.47
	September	-0.11263 (-0.20091—-0.02436)	0.01	-0.03471 (-0.14635—0.07693)	0.54	-0.11297 (-0.25225—0.02631)	0.11	-0.06745 (-0.20317—0.06828)	0.33	-0.18361 (-0.70036—0.33313)	0.49
	October	-0.11907 (-0.20733—-0.03081)	0.008	-0.08380 (-0.19616—0.02855)	0.14	0.05878 (-0.07606—0.19362)	0.39	-0.06190 (-0.19713—0.07332)	0.37	0.16000 (-0.30887—0.62887)	0.50
	November	0.01137 (-0.07587—0.09861)	0.80	-0.01585 (-0.12629—0.09460)	0.78	0.04669 (-0.08808—0.18146)	0.50	-0.01538 (-0.14935—0.11859)	0.82	0.08140 (-0.39399—0.55680)	0.74
	December	-0.39993 (-0.49058—-0.30928)	<0.001	-0.30911 (-0.42629—-0.19193)	<0.001	-0.26471 (-0.40687—-0.12255)	<0.001	-0.34847 (-0.48927—-0.20767)	<0.001	0.00010 (-0.48267—0.48287)	>0.99
	Year	0.13337 (0.13333—0.13340)	<0.001	0.20336 (0.20330—0.20341)	<0.001	0.19132 (0.19126—0.19139)	<0.001	0.21778 (0.21771—0.21784)	<0.001	0.24298 (0.24273—0.24324)	<0.001
	Pandemic period	0.02451 (-0.04183—0.09085)	0.47	0.02103 (-0.06304—0.10510)	0.62	0.33158 (0.22949—0.43368)	<0.001	0.35158 (0.25056—0.45259)	<0.001	0.21073 (-0.15958—0.58104)	0.26

## Sheet: eTable 3
eTable 3. The number of occupational health related new diagnoses of ADHD and the proportion from all new diagnoses of ADHD between 2020-2022.
		Non-occupational incident ADHD, N			Occupational health related incident ADHD, N			Proportion of occupational health from all incident ADHD, % (95% CIb)
Age group	Sex	2020	2021	2022a	2020	2021	2022a	2020	2021	2022
0-12 years old	Girls	1624	2322	1474	0	0	0	0.0 (0.0-0.0)	0.0 (0.0-0.0)	0.0 (0.0-0.0)
	Boys	5079	6337	3680	0	0	0	0.0 (0.0-0.0)	0.0 (0.0-0.0)	0.0 (0.0-0.0)
13-20 years old	Girls	1750	3190	2195	6	22	27	0.3 (0.1-0.7)	0.7 (0.4-1.0)	1.2 (0.8-1.8)
	Boys	1407	2090	1301	<6	8	14	0.1 (0.0-0.4)	0.4 (0.2-0.7)	1.1 (0.6-1.8)
21-30 years old	Women	1513	2845	1916	34	203	390	2.2 (1.5-3.1)	6.7 (5.8-7.6)	16.9 (15.4-18.5)
	Men	1210	1714	1101	36	146	248	2.9 (2.0-4.0)	7.8 (6.7-9.2)	18.4 (16.4-20.6)
31-55 years old	Women	1663	2835	1835	46	344	586	2.7 (2.0-3.6)	10.8 (9.8-12.0)	24.2 (22.5-26.0)
	Men	1532	2201	1376	67	288	448	4.2 (3.3-5.3)	11.6 (10.3-12.9)	24.6 (22.6-26.6)
56 and over	Women	82	95	77	7	13	24	7.9 (3.2-15.5)	12.0 (6.6-19.7)	23.8 (15.9-33.3)
	Men	57	82	68	6	6	24	9.5 (3.6-19.6)	6.8 (2.5-14.3)	26.1 (17.5-36.3)
a Year 2022 was observed from January to June.
b Confidence intervals for 0-12 years old children were set to 0 by definition and Clopper-Pearson confidence intervals were used with rest of the groups.

## Sheet: eTable 4
eTable 4. Additional new diagnoses of ADHD related to COVID-19 pandemic in Finland when occupational health related observations are removed.
Age group	Sex	Observed, N	Model estimate, N (95% CI)	Model estimate without pandemic effect, N (95% CI)	Estimated additional cases, N (95% CI)	Proportion of additional cases from observed, % (95% CI)
0-12 years old	Girls	4781	4766 (4592—4951)	4050 (3890—4211)	716 (476—959)	14.98 (9.96—20.06)
	Boys	13128	13110 (12675—13549)	12792 (12379—13217)	317 (-291—927)	2.42 (-2.22—7.06)
13-20 years old	Girls	6375	6338 (6034—6653)	5248 (4983—5520)	1090 (678—1512)	17.11 (10.64—23.72)
	Boys	4262	4263 (4111—4416)	4184 (4034—4341)	79 (-135—295)	1.86 (-3.17—6.92)
21-30 years old	Women	5697	5627 (5305—5961)	3527 (3307—3753)	2099 (1703—2504)	36.86 (29.89—43.95)
	Men	3598	3592 (3447—3737)	2714 (2595—2835)	878 (688—1067)	24.41 (19.12—29.66)
31-55 years old	Women	5732	5684 (5421—5948)	4165 (3959—4370)	1518 (1183—1846)	26.49 (20.64—32.21)
	Men	4564	4557 (4362—4752)	3457 (3295—3614)	1100 (848—1354)	24.11 (18.58—29.67)
56 and over	Women	226	226 (196—256)	179 (153—206)	46 (6—86)	20.57 (2.65—38.05)
	Men	190	190 (164—217)	159 (136—185)	30 (-6—66)	15.84 (-3.16—34.74)
All	All	48553	48357 (47596—49125)	40480 (39832—41131)	7877 (6872—8888)	16.22 (14.15—18.31)
	Women	22811	22643 (22095—23205)	17171 (16737—17599)	5471 (4775—6179)	23.99 (20.93—27.09)
	Men	25742	25714 (25193—26235)	23308 (22820—23797)	2405 (1697—3136)	9.34 (6.59—12.18)

## Sheet: eTable 5
eTable 5. Estimates of the model covariates for each group from Poisson or negative binomial regression model when occupational health related observations are removed.
		0—12 years old		13—20 years old		21—30 years old		31—55 years old		56 and over
Sex	Variable	Estimate (95% CI)	P-value	Estimate (95% CI)	P-value	Estimate (95% CI)	P-value	Estimate (95% CI)	P-value	Estimate (95% CI)	P-value
Women	Intercept	-8.70973 (-8.80627—-8.61319)	<0.001	-8.84446 (-8.97580—-8.71312)	<0.001	-9.28247 (-9.43541—-9.12953)	<0.001	-10.13458 (-10.26205—-10.00711)	<0.001	-13.73544 (-14.22953—-13.24134)	<0.001
	February	-0.06798 (-0.17651—0.04056)	0.22	-0.02216 (-0.16808—0.12377)	0.77	0.02534 (-0.14793—0.19860)	0.77	-0.02508 (-0.16702—0.11686)	0.73	0.32063 (-0.17275—0.81402)	0.20
	March	-0.00968 (-0.11703—0.09767)	0.86	-0.00944 (-0.15489—0.13601)	0.90	0.04578 (-0.12695—0.21851)	0.60	0.01473 (-0.12627—0.15573)	0.84	0.12924 (-0.38315—0.64164)	0.62
	April	-0.12164 (-0.23067—-0.01261)	0.03	-0.03570 (-0.18127—0.10988)	0.63	-0.12819 (-0.30294—0.04656)	0.15	-0.09644 (-0.23866—0.04578)	0.18	-0.06128 (-0.59130—0.46875)	0.82
	May	-0.02891 (-0.13605—0.07822)	0.60	-0.06351 (-0.20906—0.08204)	0.39	-0.10037 (-0.27429—0.07355)	0.26	-0.06589 (-0.20718—0.07541)	0.36	0.51736 (0.04965—0.98508)	0.03
	June	-0.32491 (-0.43734—-0.21249)	<0.001	-0.30010 (-0.44895—-0.15126)	<0.001	-0.15733 (-0.33177—0.01710)	0.08	-0.05138 (-0.19205—0.08929)	0.47	0.14733 (-0.35262—0.64729)	0.56
	July	-1.32898 (-1.48409—-1.17387)	<0.001	-1.07275 (-1.25204—-0.89346)	<0.001	-0.74021 (-0.93739—-0.54304)	<0.001	-0.75374 (-0.92001—-0.58747)	<0.001	-0.13353 (-0.71282—0.44575)	0.65
	August	-0.32655 (-0.44462—-0.20848)	<0.001	-0.19631 (-0.35047—-0.04215)	0.01	-0.13686 (-0.31869—0.04496)	0.14	-0.16728 (-0.31699—-0.01757)	0.03	0.14492 (-0.38920—0.67905)	0.59
	September	-0.20014 (-0.31494—-0.08535)	<0.001	-0.02402 (-0.17460—0.12655)	0.75	-0.10376 (-0.28455—0.07702)	0.26	-0.04069 (-0.18738—0.10599)	0.59	0.51645 (0.02789—1.00501)	0.04
	October	-0.10459 (-0.21709—0.00791)	0.07	-0.04106 (-0.19150—0.10937)	0.59	0.00013 (-0.17849—0.17875)	>0.99	-0.00005 (-0.14557—0.14548)	>0.99	0.52030 (0.03438—1.00621)	0.04
	November	-0.05354 (-0.16479—0.05770)	0.35	0.07688 (-0.07133—0.22508)	0.31	0.06828 (-0.10895—0.24550)	0.45	0.09367 (-0.04988—0.23721)	0.20	0.39640 (-0.09972—0.89251)	0.12
	December	-0.35836 (-0.47594—-0.24079)	<0.001	-0.31145 (-0.46594—-0.15696)	<0.001	-0.20599 (-0.38767—-0.02432)	0.03	-0.15227 (-0.29994—-0.00460)	0.04	-0.23931 (-0.81757—0.33895)	0.42
	Year	0.18281 (0.18275—0.18286)	<0.001	0.29246 (0.29239—0.29253)	<0.001	0.24580 (0.24572—0.24588)	<0.001	0.25026 (0.25020—0.25033)	<0.001	0.24319 (0.24294—0.24345)	<0.001
	Pandemic period	0.16276 (0.07770—0.24782)	<0.001	0.18884 (0.07803—0.29965)	<0.001	0.46709 (0.33579—0.59838)	<0.001	0.31082 (0.20368—0.41797)	<0.001	0.23033 (-0.13662—0.59729)	0.22
Men	Intercept	-7.27912 (-7.35115—-7.20710)	<0.001	-8.52486 (-8.62295—-8.42676)	<0.001	-9.18291 (-9.29643—-9.06938)	<0.001	-9.99669 (-10.11448—-9.87891)	<0.001	-13.20758 (-13.67468—-12.74049)	<0.001
	February	-0.07880 (-0.16392—0.00633)	0.07	-0.05289 (-0.16136—0.05558)	0.34	-0.01927 (-0.14466—0.10611)	0.76	-0.15840 (-0.29172—-0.02509)	0.02	-0.01907 (-0.50165—0.46350)	0.94
	March	0.01612 (-0.06834—0.10058)	0.71	-0.00438 (-0.11161—0.10284)	0.94	0.02948 (-0.09455—0.15352)	0.64	0.00398 (-0.12593—0.13389)	0.95	-0.16609 (-0.66519—0.33302)	0.51
	April	-0.03733 (-0.12227—0.04761)	0.39	-0.09893 (-0.20800—0.01014)	0.08	-0.14807 (-0.27532—-0.02082)	0.02	-0.24274 (-0.37675—-0.10874)	<0.001	-0.14560 (-0.63748—0.34627)	0.56
	May	-0.12351 (-0.20895—-0.03808)	0.005	-0.04538 (-0.15297—0.06221)	0.41	-0.06212 (-0.18696—0.06272)	0.33	-0.15224 (-0.28402—-0.02045)	0.02	-0.13296 (-0.62055—0.35464)	0.59
	June	-0.44235 (-0.53032—-0.35438)	<0.001	-0.25314 (-0.36476—-0.14153)	<0.001	-0.17165 (-0.29868—-0.04463)	0.008	-0.15157 (-0.28296—-0.02017)	0.02	-0.18437 (-0.67571—0.30698)	0.46
	July	-1.48295 (-1.59221—-1.37368)	<0.001	-1.15041 (-1.30344—-0.99738)	<0.001	-0.75172 (-0.90750—-0.59594)	<0.001	-0.68566 (-0.83956—-0.53177)	<0.001	-0.77095 (-1.41365—-0.12825)	0.02
	August	-0.39893 (-0.48988—-0.30798)	<0.001	-0.18339 (-0.29936—-0.06742)	0.002	-0.17619 (-0.31034—-0.04204)	0.01	-0.12093 (-0.25827—0.01641)	0.08	0.17088 (-0.30878—0.65053)	0.49
	September	-0.11263 (-0.20091—-0.02436)	0.01	-0.03393 (-0.14583—0.07798)	0.55	-0.10218 (-0.23379—0.02943)	0.13	-0.06479 (-0.20049—0.07090)	0.35	-0.15614 (-0.67613—0.36386)	0.56
	October	-0.11907 (-0.20733—-0.03081)	0.008	-0.08411 (-0.19677—0.02855)	0.14	0.05623 (-0.07098—0.18344)	0.39	-0.06618 (-0.20153—0.06917)	0.34	0.10264 (-0.37999—0.58527)	0.68
	November	0.01137 (-0.07587—0.09861)	0.80	-0.01592 (-0.12666—0.09482)	0.78	0.03777 (-0.08955—0.16508)	0.56	-0.01954 (-0.15360—0.11451)	0.78	0.02093 (-0.46932—0.51119)	0.93
	December	-0.39993 (-0.49058—-0.30928)	<0.001	-0.30692 (-0.42434—-0.18951)	<0.001	-0.26537 (-0.40046—-0.13027)	<0.001	-0.35118 (-0.49240—-0.20996)	<0.001	0.03416 (-0.45216—0.52049)	0.89
	Year	0.13337 (0.13333—0.13340)	<0.001	0.20278 (0.20272—0.20283)	<0.001	0.18108 (0.18102—0.18114)	<0.001	0.20395 (0.20388—0.20401)	<0.001	0.21637 (0.21611—0.21663)	<0.001
	Pandemic period	0.02451 (-0.04183—0.09085)	0.47	0.01880 (-0.06546—0.10305)	0.66	0.28032 (0.18305—0.37759)	<0.001	0.27629 (0.17506—0.37752)	<0.001	0.17245 (-0.20711—0.55200)	0.37

## Sheet: eTable 6
eTable 6. New diagnoses of ADHD and period prevalence of ADHD medication purchase measured at three time periods when occupational health related observations are removed.
Age group	Sex	Period	Population proportion, N (95% CI)	Population proportion, % (95% CI)	Incident ADHD, N	ADHD incidence per 100000 (95% CI)	Prevalent ADHD medication purchase, N	ADHD medication purchase period prevalence per 100000 (95% CI)
0-12	Girls	2015: Jan 1 - Dec 31	388596 (387375-389818)	6.97 (6.95-6.99)	725	186 (173-200)	1474	379 (360-399)
		2019 Apr 01 - 2020 Mar 31	368493 (367304-369683)	6.62 (6.60-6.64)	1431	388 (368-408)	2869	778 (750-807)
		2021 Jul 01 - 2022 Jun 30	328682 (327559-329806)	5.98 (5.96-6.00)	2327	707 (679-737)	4011	1220 (1183-1258)
	Boys	2015: Jan 1 - Dec 31	406821 (405571-408072)	7.29 (7.27-7.32)	2934	721 (695-747)	7417	1823 (1782-1864)
		2019 Apr 01 - 2020 Mar 31	385746 (384529-386964)	6.93 (6.91-6.95)	4797	1243 (1208-1279)	13201	3422 (3365-3480)
		2021 Jul 01 - 2022 Jun 30	343942 (342793-345092)	6.26 (6.24-6.28)	6003	1745 (1701-1789)	15829	4602 (4532-4672)
13-20	Girls	2015: Jan 1 - Dec 31	240750 (239789-241712)	4.32 (4.30-4.33)	436	181 (164-198)	1158	481 (453-509)
		2019 Apr 01 - 2020 Mar 31	233407 (232461-234354)	4.19 (4.18-4.21)	1347	577 (546-608)	3235	1385 (1338-1434)
		2021 Jul 01 - 2022 Jun 30	236459 (235506-237413)	4.30 (4.29-4.32)	3482	1472 (1424-1521)	5946	2514 (2451-2578)
	Boys	2015: Jan 1 - Dec 31	257344 (256350-258339)	4.61 (4.60-4.63)	563	218 (201-237)	4028	1565 (1517-1613)
		2019 Apr 01 - 2020 Mar 31	246509 (245536-247483)	4.43 (4.41-4.45)	1287	522 (494-551)	7618	3090 (3022-3159)
		2021 Jul 01 - 2022 Jun 30	247650 (246675-248626)	4.51 (4.49-4.52)	2104	849 (813-886)	10347	4178 (4099-4257)
21-30	Women	2015: Jan 1 - Dec 31	347136 (345982-348291)	6.22 (6.20-6.24)	410	118 (106-130)	864	248 (232-266)
		2019 Apr 01 - 2020 Mar 31	333621 (332489-334754)	5.99 (5.97-6.01)	1051	315 (296-334)	2614	783 (753-814)
		2021 Jul 01 - 2022 Jun 30	319596 (318488-320704)	5.81 (5.79-5.83)	3129	979 (945-1013)	5471	1711 (1667-1757)
	Men	2015: Jan 1 - Dec 31	371286 (370092-372481)	6.66 (6.64-6.68)	478	128 (117-140)	1335	359 (340-379)
		2019 Apr 01 - 2020 Mar 31	355703 (354535-356872)	6.39 (6.37-6.41)	908	255 (238-272)	3148	885 (854-916)
		2021 Jul 01 - 2022 Jun 30	340978 (339834-342123)	6.20 (6.18-6.22)	1825	535 (511-560)	5011	1469 (1429-1510)
31-55	Women	2015: Jan 1 - Dec 31	873588 (871757-875420)	15.66 (15.63-15.69)	462	52 (48-57)	1309	149 (141-158)
		2019 Apr 01 - 2020 Mar 31	856789 (854975-858604)	15.39 (15.36-15.42)	1202	140 (132-148)	3792	442 (428-456)
		2021 Jul 01 - 2022 Jun 30	850790 (848983-852598)	15.48 (15.45-15.51)	3032	356 (343-369)	7013	824 (805-843)
	Men	2015: Jan 1 - Dec 31	905452 (903587-907317)	16.23 (16.20-16.26)	514	56 (51-61)	1656	182 (174-191)
		2019 Apr 01 - 2020 Mar 31	895186 (893332-897041)	16.08 (16.05-16.11)	1125	125 (118-133)	4123	460 (446-474)
		2021 Jul 01 - 2022 Jun 30	891860 (890010-893711)	16.23 (16.20-16.26)	2307	258 (248-269)	6839	766 (748-785)
56 and over	Women	2015: Jan 1 - Dec 31	974729 (972794-976665)	17.48 (17.44-17.51)	19	1.95 (1.17-3.04)	82	8.41 (6.69-10.44)
		2019 Apr 01 - 2020 Mar 31	1024706 (1022722-1026691)	18.41 (18.38-18.44)	49	4.78 (3.54-6.32)	226	22 (19-25)
		2021 Jul 01 - 2022 Jun 30	1046316 (1044312-1048321)	19.04 (19.00-19.07)	115	10 (9-13)	382	36 (32-40)
	Men	2015: Jan 1 - Dec 31	811845 (810079-813611)	14.56 (14.53-14.58)	23	2.83 (1.80-4.25)	111	13 (11-16)
		2019 Apr 01 - 2020 Mar 31	866640 (864816-868465)	15.57 (15.54-15.60)	46	5.31 (3.89-7.08)	245	28 (24-32)
		2021 Jul 01 - 2022 Jun 30	890266 (888417-892116)	16.20 (16.17-16.23)	106	11 (9-14)	365	41 (36-45)
All	All	2015: Jan 1 - Dec 31	5577547 (5572919-5582176)	100.00 (100.00-100.00)	6564	117 (114-120)	19434	348 (343-353)
		2019 Apr 01 - 2020 Mar 31	5566800 (5562176-5571425)	100.00 (100.00-100.00)	13243	237 (233-241)	41071	737 (730-744)
		2021 Jul 01 - 2022 Jun 30	5496539 (5491944-5501135)	100.00 (100.00-100.00)	24430	444 (438-450)	61214	1113 (1104-1122)
	Women	2015: Jan 1 - Dec 31	2824799 (2821505-2828094)	50.65 (50.60-50.69)	2052	72 (69-75)	4887	173 (168-177)
		2019 Apr 01 - 2020 Mar 31	2817016 (2813727-2820306)	50.60 (50.56-50.65)	5080	180 (175-185)	12736	452 (444-460)
		2021 Jul 01 - 2022 Jun 30	2781843 (2778574-2785112)	50.61 (50.57-50.65)	12085	434 (426-442)	22823	820 (809-831)
	Men	2015: Jan 1 - Dec 31	2752748 (2749497-2756000)	49.35 (49.31-49.40)	4512	163 (159-168)	14547	528 (519-537)
		2019 Apr 01 - 2020 Mar 31	2749784 (2746534-2753035)	49.40 (49.35-49.44)	8163	296 (290-303)	28335	1030 (1018-1042)
		2021 Jul 01 - 2022 Jun 30	2714696 (2711467-2717926)	49.39 (49.35-49.43)	12345	454 (446-462)	38391	1414 (1400-1428)

## Sheet: eTable 7
eTable 7. Lifetime prevalence of ADHD and ADHD medication purchase measured at three time points when occupational health related observations are removed.
Age group	Sex	Date	Population proportion, N	Population proportion, % (95% CI)	Prevalent ADHD, N	ADHD lifetime prevalence, % (95% CI)	Prevalent ADHD medication purchase, N	ADHD medication purchase lifetime prevalence, % (95% CI)
0-12	Girls	2015 Dec 31	388189	6.96 (6.94-6.98)	2717	0.70 (0.67-0.73)	1487	0.38 (0.36-0.40)
		2020 Mar 31	364674	6.56 (6.54-6.58)	4652	1.28 (1.24-1.31)	2846	0.78 (0.75-0.81)
		2022 Jun 30	313091	5.73 (5.71-5.75)	6977	2.23 (2.18-2.28)	3842	1.23 (1.19-1.27)
	Boys	2015 Dec 31	406096	7.28 (7.26-7.30)	10964	2.70 (2.65-2.75)	7092	1.75 (1.71-1.79)
		2020 Mar 31	381626	6.86 (6.84-6.88)	17476	4.58 (4.51-4.65)	12530	3.28 (3.23-3.34)
		2022 Jun 30	327580	5.99 (5.97-6.01)	22432	6.85 (6.76-6.93)	14857	4.54 (4.46-4.61)
13-20	Girls	2015 Dec 31	238518	4.27 (4.26-4.29)	4065	1.70 (1.65-1.76)	2110	0.88 (0.85-0.92)
		2020 Mar 31	234077	4.21 (4.19-4.23)	7913	3.38 (3.31-3.45)	5072	2.17 (2.11-2.23)
		2022 Jun 30	237245	4.34 (4.32-4.36)	13969	5.89 (5.79-5.98)	8472	3.57 (3.50-3.65)
	Boys	2015 Dec 31	254909	4.57 (4.55-4.59)	14592	5.72 (5.63-5.82)	9187	3.60 (3.53-3.68)
		2020 Mar 31	246826	4.44 (4.42-4.46)	22089	8.95 (8.84-9.06)	15752	6.38 (6.29-6.48)
		2022 Jun 30	248349	4.54 (4.53-4.56)	29003	11.68 (11.55-11.81)	20740	8.35 (8.24-8.46)
21-30	Women	2015 Dec 31	346026	6.20 (6.18-6.22)	3364	0.97 (0.94-1.01)	1608	0.46 (0.44-0.49)
		2020 Mar 31	330741	5.95 (5.93-5.97)	7870	2.38 (2.33-2.43)	4418	1.34 (1.30-1.38)
		2022 Jun 30	316181	5.79 (5.77-5.81)	14383	4.55 (4.48-4.62)	8051	2.55 (2.49-2.60)
	Men	2015 Dec 31	370222	6.63 (6.61-6.65)	8870	2.40 (2.35-2.45)	3935	1.06 (1.03-1.10)
		2020 Mar 31	352757	6.34 (6.32-6.36)	16633	4.72 (4.65-4.79)	9211	2.61 (2.56-2.66)
		2022 Jun 30	337263	6.17 (6.15-6.19)	22621	6.71 (6.62-6.79)	13296	3.94 (3.88-4.01)
31-55	Women	2015 Dec 31	872759	15.64 (15.61-15.67)	4140	0.47 (0.46-0.49)	2353	0.27 (0.26-0.28)
		2020 Mar 31	855030	15.37 (15.34-15.40)	8873	1.04 (1.02-1.06)	5878	0.69 (0.67-0.71)
		2022 Jun 30	849393	15.54 (15.51-15.57)	16032	1.89 (1.86-1.92)	10142	1.19 (1.17-1.22)
	Men	2015 Dec 31	905012	16.22 (16.19-16.25)	6889	0.76 (0.74-0.78)	3421	0.38 (0.37-0.39)
		2020 Mar 31	893665	16.07 (16.04-16.10)	12405	1.39 (1.36-1.41)	7143	0.80 (0.78-0.82)
		2022 Jun 30	891065	16.31 (16.27-16.34)	19259	2.16 (2.13-2.19)	11301	1.27 (1.25-1.29)
56 and over	Women	2015 Dec 31	980521	17.57 (17.54-17.60)	567	0.06 (0.05-0.06)	268	0.03 (0.02-0.03)
		2020 Mar 31	1029621	18.51 (18.48-18.55)	1068	0.10 (0.10-0.11)	569	0.06 (0.05-0.06)
		2022 Jun 30	1050083	19.22 (19.18-19.25)	1710	0.16 (0.16-0.17)	920	0.09 (0.08-0.09)
	Men	2015 Dec 31	818300	14.66 (14.63-14.69)	608	0.07 (0.07-0.08)	310	0.04 (0.03-0.04)
		2020 Mar 31	872204	15.68 (15.65-15.71)	1206	0.14 (0.13-0.15)	615	0.07 (0.07-0.08)
		2022 Jun 30	894600	16.37 (16.34-16.40)	1909	0.21 (0.20-0.22)	936	0.10 (0.10-0.11)
All	All	2015 Dec 31	5580552	100.00 (100.00-100.00)	56776	1.02 (1.01-1.03)	31771	0.57 (0.56-0.58)
		2020 Mar 31	5561221	100.00 (100.00-100.00)	100185	1.80 (1.79-1.81)	64034	1.15 (1.14-1.16)
		2022 Jun 30	5464850	100.00 (100.00-100.00)	148295	2.71 (2.70-2.73)	92557	1.69 (1.68-1.70)
	Women	2015 Dec 31	2826013	50.64 (50.60-50.68)	14853	0.53 (0.52-0.53)	7826	0.28 (0.27-0.28)
		2020 Mar 31	2814143	50.60 (50.56-50.64)	30376	1.08 (1.07-1.09)	18783	0.67 (0.66-0.68)
		2022 Jun 30	2765993	50.61 (50.57-50.66)	53071	1.92 (1.90-1.93)	31427	1.14 (1.12-1.15)
	Men	2015 Dec 31	2754539	49.36 (49.32-49.40)	41923	1.52 (1.51-1.54)	23945	0.87 (0.86-0.88)
		2020 Mar 31	2747078	49.40 (49.36-49.44)	69809	2.54 (2.52-2.56)	45251	1.65 (1.63-1.66)
		2022 Jun 30	2698857	49.39 (49.34-49.43)	95224	3.53 (3.51-3.55)	61130	2.27 (2.25-2.28)
